# Supplementary material for: A regulatory pathway model of neuropsychological disruption in Havana syndrome
Source: Front Psychiatry. 2023 Oct 27;14:1180929. doi: 10.3389/fpsyt.2023.1180929 (PMC10642174; doi:10.3389/fpsyt.2023.1180929)
Supplement: Supplementary file 2 [file Table_1.xlsx]

## Sheet: Suppl Table S1
Supplementary Table S1. Text-mined regulatory interactions retrieved from Elsevier Knowledge Graph databse
Index	Source Node	Target Node	Regulatory Action	Total References
1	acetylcholine	anxiety	positive	28
2	acetylcholine	depression	positive	45
3	acetylcholine	disinhibition	positive	9
4	acetylcholine	IL10	positive	2
5	acetylcholine	substance P	positive	8
6	ACTH	depression	positive	15
7	ACTH	executive function	negative	1
8	ACTH	pregnenolone	positive	24
9	anger	IL6	positive	1
10	anxiety	ACTH	positive	4
11	anxiety	BDNF	negative	38
12	anxiety	cortisol	positive	112
13	anxiety	CRH	positive	35
14	anxiety	GABA	negative	4
15	anxiety	glutamate	positive	6
16	anxiety	IFNG	negative	4
17	anxiety	IL10	positive	3
18	anxiety	NGF	positive	2
19	anxiety	norepinephrine	positive	4
20	anxiety	pregnenolone	positive	6
21	anxiety	serotonin	positive	24
22	anxiety	substance P	unknown	2
23	anxiety	TNF	positive	11
24	anxiety	TRH	positive	1
25	apathy	BDNF	negative	1
26	apathy	dopamine	negative	4
27	BDNF	disinhibition	positive	19
28	BDNF	IL10	positive	21
29	BDNF	NRG1	positive	10
30	BDNF	substance P	positive	11
31	cortisol	anger	positive	6
32	cortisol	anxiety	positive	69
33	cortisol	depression	positive	104
34	cortisol	executive function	negative	13
35	cortisol	IL10	positive	11
36	cortisol	post-traumatic stress disorder	negative	111
37	CRH	anxiety	positive	443
38	CRH	depression	positive	82
39	CRH	disinhibition	negative	4
40	CRH	executive function	negative	5
41	CRH	IL10	negative	15
42	CRH	substance P	positive	9
43	depression	ACTH	positive	10
44	depression	BDNF	negative	194
45	depression	cortisol	positive	170
46	depression	CRH	positive	58
47	depression	GABA	negative	39
48	depression	GDNF	negative	7
49	depression	IFNG	positive	10
50	depression	IGF1	negative	1
51	depression	IL10	positive	3
52	depression	IL1B	positive	45
53	depression	IL6	positive	117
54	depression	MAOA	positive	17
55	depression	melatonin	negative	18
56	depression	NGF	negative	6
57	depression	norepinephrine	positive	10
58	depression	NPY	negative	23
59	depression	pregnenolone	unknown	3
60	depression	serotonin	negative	35
61	depression	substance P	positive	2
62	depression	TNF	positive	71
63	depression	TRH	positive	1
64	dopamine	anger	positive	2
65	dopamine	anxiety	positive	118
66	dopamine	depression	positive	178
67	dopamine	IL10	positive	17
68	dopamine	panic	positive	1
69	dopamine	post-traumatic stress disorder	positive	10
70	dopamine	substance P	positive	11
71	dynorphins	ACTH	unknown	2
72	dynorphins	anxiety	positive	4
73	dynorphins	depression	positive	3
74	dynorphins	dopamine	negative	13
75	dynorphins	glutamate	unknown	4
76	dynorphins	LEP	unknown	1
77	dynorphins	NPY	unknown	2
78	dynorphins	TNF	negative	1
79	epinephrine	depression	positive	6
80	epinephrine	IL10	positive	11
81	epinephrine	panic	positive	4
82	epinephrine	post-traumatic stress disorder	negative	1
83	GABA	anger	negative	1
84	GABA	anxiety	positive	112
85	GABA	depression	positive	83
86	GABA	executive function	negative	10
87	GABA	substance P	negative	21
88	GDNF	IL10	positive	3
89	GDNF	NRG1	positive	5
90	GDNF	substance P	positive	3
91	glutamate	apathy	positive	1
92	glutamate	depression	positive	129
93	glutamate	disinhibition	positive	26
94	glutamate	IL10	positive	17
95	glutamate	panic	positive	3
96	glutamate	post-traumatic stress disorder	positive	11
97	glutamate	substance P	positive	1
98	IFNG	anxiety	positive	10
99	IFNG	depression	positive	27
100	IFNG	disinhibition	positive	5
101	IFNG	NF1	positive	2
102	IFNG	NRG1	positive	2
103	IGF1	anxiety	positive	8
104	IGF1	IL10	positive	6
105	IGF1	NRG1	positive	3
106	IGF1	pregnenolone	positive	2
107	IGF1	substance P	positive	7
108	IL10	ACTH	positive	4
109	IL10	CRH	positive	7
110	IL10	GDNF	negative	2
111	IL10	IFNG	negative	195
112	IL10	IL1B	negative	113
113	IL10	IL6	negative	154
114	IL10	NGF	positive	10
115	IL10	serotonin	negative	2
116	IL10	TNF	negative	371
117	IL1B	anxiety	positive	58
118	IL1B	depression	positive	95
119	IL1B	NRG1	positive	3
120	IL1B	substance P	positive	39
121	IL6	anxiety	positive	28
122	IL6	depression	positive	65
123	IL6	executive function	negative	1
124	IL6	IL10	positive	103
125	IL6	NRG1	positive	4
126	LEP	anxiety	negative	12
127	LEP	depression	positive	46
128	LEP	executive function	positive	5
129	LEP	IL10	positive	16
130	LEP	panic	negative	1
131	LEP	pregnenolone	negative	4
132	LEP	substance P	negative	1
133	MAOA	anxiety	positive	24
134	MAOA	depression	positive	46
135	MAOA	IL10	negative	2
136	melatonin	anxiety	negative	79
137	melatonin	disinhibition	negative	1
138	melatonin	executive function	positive	2
139	melatonin	IL10	positive	49
140	melatonin	substance P	negative	3
141	NF1	GABA	negative	8
142	NGF	IL10	positive	4
143	NGF	NF1	positive	3
144	NGF	NRG1	positive	8
145	NGF	substance P	positive	58
146	norepinephrine	anger	positive	1
147	norepinephrine	anxiety	positive	122
148	norepinephrine	apathy	positive	1
149	norepinephrine	depression	positive	145
150	norepinephrine	disinhibition	positive	13
151	norepinephrine	executive function	positive	33
152	norepinephrine	IL10	positive	8
153	norepinephrine	NRG1	negative	3
154	norepinephrine	panic	positive	3
155	norepinephrine	substance P	unknown	29
156	NPY	anxiety	negative	220
157	NPY	depression	positive	45
158	NPY	IL10	positive	2
159	NPY	post-traumatic stress disorder	negative	26
160	NPY	substance P	negative	20
161	NRG1	acetylcholine	negative	1
162	NRG1	BDNF	positive	5
163	NRG1	dopamine	positive	17
164	NRG1	GABA	positive	46
165	NRG1	IFNG	negative	2
166	NRG1	IGF1	positive	1
167	NRG1	IL10	positive	9
168	NRG1	IL1B	negative	14
169	NRG1	IL6	negative	5
170	NRG1	LEP	positive	4
171	NRG1	TNF	negative	11
172	panic	ACTH	positive	1
173	panic	BDNF	negative	1
174	panic	GABA	negative	2
175	panic	IGF1	negative	1
176	post-traumatic stress disorder	BDNF	negative	22
177	post-traumatic stress disorder	CRH	positive	60
178	post-traumatic stress disorder	epinephrine	positive	4
179	post-traumatic stress disorder	GABA	negative	10
180	post-traumatic stress disorder	glutamate	negative	1
181	post-traumatic stress disorder	IFNG	positive	6
182	post-traumatic stress disorder	IGF1	negative	1
183	post-traumatic stress disorder	IL10	positive	2
184	post-traumatic stress disorder	IL1B	positive	14
185	post-traumatic stress disorder	IL6	positive	30
186	post-traumatic stress disorder	MAOA	negative	6
187	post-traumatic stress disorder	norepinephrine	positive	20
188	post-traumatic stress disorder	NPY	negative	31
189	post-traumatic stress disorder	pregnenolone	unknown	1
190	post-traumatic stress disorder	substance P	positive	7
191	post-traumatic stress disorder	TNF	positive	17
192	pregnenolone	acetylcholine	positive	5
193	pregnenolone	anger	negative	1
194	pregnenolone	anxiety	unknown	5
195	pregnenolone	cortisol	positive	8
196	pregnenolone	CRH	unknown	5
197	pregnenolone	depression	positive	1
198	pregnenolone	dopamine	unknown	9
199	pregnenolone	executive function	positive	2
200	pregnenolone	GABA	unknown	1
201	pregnenolone	glutamate	positive	5
202	pregnenolone	IL1B	negative	2
203	pregnenolone	IL6	negative	1
204	pregnenolone	NPY	unknown	2
205	pregnenolone	post-traumatic stress disorder	unknown	3
206	pregnenolone	TNF	negative	1
207	serotonin	anxiety	positive	251
208	serotonin	apathy	positive	3
209	serotonin	depression	positive	130
210	serotonin	IL10	positive	9
211	serotonin	NF1	positive	2
212	serotonin	panic	negative	33
213	serotonin	pregnenolone	unknown	1
214	serotonin	substance P	unknown	40
215	serotonin	suicidal ideation	positive	4
216	stress	acetylcholine	positive	78
217	stress	ACTH	positive	75
218	stress	BDNF	positive	35
219	stress	cortisol	positive	75
220	stress	CRH	positive	235
221	stress	dopamine	positive	200
222	stress	dynorphins	positive	12
223	stress	epinephrine	positive	145
224	stress	glutamate	positive	155
225	stress	IL10	positive	70
226	stress	IL1B	positive	73
227	stress	IL6	positive	100
228	stress	LEP	positive	16
229	stress	melatonin	positive	34
230	stress	norepinephrine	positive	217
231	stress	NPY	positive	51
232	stress	NRG1	positive	15
233	stress	pregnenolone	unknown	2
234	stress	serotonin	positive	157
235	stress	substance P	positive	54
236	stress	TNF	positive	74
237	substance P	acetylcholine	positive	79
238	substance P	ACTH	positive	8
239	substance P	anger	unknown	1
240	substance P	anxiety	positive	57
241	substance P	BDNF	positive	3
242	substance P	cortisol	positive	9
243	substance P	CRH	negative	12
244	substance P	depression	positive	32
245	substance P	disinhibition	positive	3
246	substance P	dopamine	positive	59
247	substance P	epinephrine	unknown	2
248	substance P	GABA	positive	27
249	substance P	glutamate	positive	64
250	substance P	IFNG	positive	9
251	substance P	IGF1	positive	5
252	substance P	IL10	positive	12
253	substance P	IL1B	positive	22
254	substance P	IL6	positive	66
255	substance P	LEP	positive	1
256	substance P	melatonin	negative	4
257	substance P	NGF	positive	14
258	substance P	norepinephrine	positive	19
259	substance P	NPY	positive	4
260	substance P	post-traumatic stress disorder	unknown	2
261	substance P	serotonin	positive	38
262	substance P	TNF	positive	31
263	substance P	TRH	unknown	2
264	TNF	anxiety	positive	44
265	TNF	depression	positive	134
266	TNF	disinhibition	positive	6
267	TNF	IL10	positive	124
268	TNF	pregnenolone	positive	1
269	TNF	substance P	unknown	21
270	TNF	suicidal ideation	positive	1
271	TRH	depression	negative	12
272	TRH	IL10	negative	1
273	TRH	suicidal ideation	positive	3
			Low support (1 citation)	38
			Median citation support	9
			Max citation support	443

## Sheet: Suppl Table S2
Supplementary Table S2. Network nodes and their basic connectivity
Node Name	InDegree	OutDegree	Average Shortest Path Length	Betweenness Centrality	Closeness Centrality	Clustering Coefficient			Functional measures
acetylcholine	4	5	2.02778	0.0319396	0.493151	0.303571			Exogenous tressor
ACTH	7	3	2.13889	0.13089	0.467532	0.25
anger	6	1	3	0.0294994	0.333333	0.285714
anxiety	19	15	1.61111	1.87539	0.62069	0.136667
apathy	3	2	2.72222	0.0183357	0.367347	0
BDNF	8	4	2.08333	0.362247	0.48	0.166667
cortisol	5	6	2.08333	0.0905694	0.48	0.305556
CRH	7	6	1.97222	0.134942	0.507042	0.291667
depression	21	21	1.41667	3.79538	0.705882	0.123932
disinhibition	9	0	0	0	0	0.208333
dopamine	6	7	1.94444	0.585879	0.514286	0.19697
dynorphins	1	8	1.89189	0.00451775	0.528571	0.305556
epinephrine	3	4	2.19444	0.0374899	0.455696	0.3
executive function	9	0	0	0	0	0.0833333
GABA	8	5	2	0.700591	0.5	0.166667
GDNF	2	3	2.11111	0.0569806	0.473684	0.416667
glutamate	6	7	1.91667	0.205662	0.521739	0.209091
IFNG	6	5	2.05556	0.305075	0.486486	0.214286
IGF1	5	5	2	0.14605	0.5	0.303571
IL10	25	9	2.19444	1.61926	0.455696	0.202381
IL1B	7	4	2.02778	0.124465	0.493151	0.375
IL6	8	5	2.08333	0.277629	0.48	0.266667
LEP	4	7	1.91667	0.0970443	0.521739	0.222222
MAOA	2	3	2.27778	0.00400534	0.439024	0.25
melatonin	3	5	2.02778	0.0412967	0.493151	0.238095
NF1	3	1	2.91667	0.0105462	0.342857	0
NGF	4	4	2.05556	0.21863	0.486486	0.266667
norepinephrine	5	10	1.77778	0.370432	0.5625	0.121212
NPY	6	5	2.02778	0.032736	0.493151	0.392857
NRG1	9	11	1.94444	0.540793	0.514286	0.119048
panic	6	4	2.61111	0.109709	0.382979	0
post-traumatic stress disorder	7	16	1.55556	0.793708	0.642857	0.173203
pregnenolone	9	15	1.63889	0.746072	0.610169	0.2
serotonin	5	9	1.77778	0.750203	0.5625	0.155556
stress	0	21	1.47368	0	0.678571	0.190476
substance P	20	27	1.25	4.69685	0.8	0.169951
suicidal ideation	3	0	0	0	0	0
TNF	9	7	1.91667	0.352341	0.521739	0.227273
TRH	3	3	2.30556	0.101125	0.433735	0.35
Average	7	7	1.87048	0.497392	0.470514	0.209971
Max	25	27	3	4.69685	0.8	0.416667
Min	0	0	0	0	0	0

## Sheet: Suppl Table S3
Supplementary Table S3. Neuropsychological profiles for N=6 subjects encoded into discrete qualitative severity levels
Node Number	Molecule mediator/ fucntional construct node	Instrument	Max. Expression Level		Ctrl*	Subject 4	Subject 9	Subject 11	Subject 13	Subject 15	Subject 20
9	depression	Beck Depression Inventory/ Brief Mood Survey	3	Observed	0	1	1	3	2	2	2
				Predicted	0	1	1	2	2	2	2		All Subjects Sum Deviation	% Deviation				0
				Abs Deviation	0	0	0	1	0	0	0		1	0.047619
37	suicidal ideation	Brief Mood Survey	3	Observed	0	0	0	0	0	0	0
				Predicted	0	0	0	0	0	0	0		All Subjects Sum Deviation	% Deviation
				Abs Deviation	0	0	0	0	0	0	0		0	0
4	anxiety	Beck Anxiety Inventory/ Brief Mood Survey	3	Observed	0	1	2	3	2	2	2
				Predicted	0	1	2	2	2	2	2		All Subjects Sum Deviation	% Deviation
				Abs Deviation	0	0	0	1	0	0	0		1	0.047619
31	panic	Brief Mood Survey	3	Observed	0	-	1	3	2	-	1
				Predicted	0	0	1	2	2	0	1		All Subjects Sum Deviation	% Deviation
				Abs Deviation	0	NA	0	1	0	NA	0		1	0.047619
3	anger	Brief Mood Survey	3	Observed	0	1	3	3	2	2	2
				Predicted	0	1	2	2	2	2	2		All Subjects Sum Deviation	% Deviation
				Abs Deviation	0	0	1	1	0	0	0		2	0.0952381
32	post-traumatic stress disorder	PTSD Checklist-5	3	Observed	0	1	3	3	2	2	2
				Predicted	0	1	2	2	2	2	2		All Subjects Sum Deviation	% Deviation
				Abs Deviation	0	0	1	1	0	0	0		2	0.0952381
5	apathy	Frontal Systems Behavior Scale	3	Observed	0	0	2	3	2	2	1
				Predicted	0	0	2	3	2	2	1		All Subjects Sum Deviation	% Deviation
				Abs Deviation	0	0	0	0	0	0	0		0	0
10	disinhibition	Frontal Systems Behavior Scale	3	Observed	0	1	3	2	3	1	1
				Predicted	0	1	2	2	2	1	1		All Subjects Sum Deviation	% Deviation
				Abs Deviation	0	0	1	0	1	0	0		2	0.0952381
14	executive function	Frontal Systems Behavior Scale	3	Observed	3	3	1	0	2	1	0
				Predicted	3	3	1	1	2	1	1		All Subjects Sum Deviation	% Deviation
				Abs Deviation	0	0	0	1	0	0	1		2	0.0952381
					Ctrl*	Subject 4	Subject 9	Subject 11	Subject 13	Subject 15	Subject 20		Overall Sum Deviation	Overall % Deviation
		Severity/Expression Level Key		Sum Deviation All Measures	0	0	3	6	1	0	1		11	0.0582011
		Low	0	% Deviation	0	0	0.111111	0.222222	0.037037	0	0.037037
		Moderate	1
		Severe/ High	2
		Very Severe/ Very High	3
		Unmeasured	-
		*	Idealized minimal severity / maximal function control profile

## Sheet: Suppl Table S4
Supplementary Table S4. Predicted differential expression of neurological markers based on a one-sample t-test with Benjamini Hochberg correction for false discovery
Rank	Marker	Control	Subject 4	Subject 9	Subject 11	Subject 13	Subject 15	Subject 20	Avg Predicted HS	SEM Predicted HS	p-value**	Critical Value at FDR <5%			unadjusted p-value < critical value at FDR < 5%
1	GDNF	2	0	0	0	0	1	0	0.166667	0.166667	0.000108052	0.002
2	IL10	0	2	2	2	1	1	2	1.66667	0.210819	0.000521067	0.004		* Constant value predicted across all N=6 subjects
3	IL1B	0	2	2	1	2	2	1	1.66667	0.210819	0.000521067	0.006		** One-sample t- test
4	norepinephrine	0	2	1	2	2	1	1	1.5	0.223607	0.00111444	0.008
5	IGF1	2	1	1	1	1	0	0	0.666667	0.210819	0.00145658	0.01
6	NGF	0	1	1	1	1	0	1	0.833333	0.166667	0.00410472	0.012
7	BDNF	1	1	0	0	0	0	0	0.166667	0.166667	0.00410472	0.014
8	glutamate	2	1	0	2	1	1	0	0.833333	0.307318	0.0126766	0.016
9	NPY	0	1	1	1	0	0	1	0.666667	0.210819	0.025031	0.018
10	TNF	0	1	1	1	1	0	0	0.666667	0.210819	0.025031	0.02
11	melatonin	0	1	2	1	0	1	0	0.833333	0.307318	0.042194	0.022
12	NRG1	2	2	1	2	0	1	1	1.16667	0.307318	0.042194	0.024
13	pregnenolone	2	1	2	2	1	0	1	1.16667	0.307318	0.042194	0.026
14	acetylcholine	2	1	2	2	1	2	1	1.5	0.223607	0.0755868	0.028
15	ACTH	0	0	0	1	1	0	1	0.5	0.223607	0.0755868	0.03
16	cortisol	2	1	1	2	1	2	2	1.5	0.223607	0.0755868	0.032
17	serotonin	0	1	0	0	0	1	1	0.5	0.223607	0.0755868	0.034
18	substance P	1	0	1	1	0	1	0	0.5	0.223607	0.0755868	0.036
19	LEP	0	2	0	1	0	0	2	0.833333	0.401386	0.092515	0.038
20	NF1	1	1	1	1	0	0	1	0.666667	0.210819	0.174688	0.04
21	dopamine	0	0	0	1	0	0	1	0.333333	0.210819	0.174688	0.042
22	dynorphins	0	1	0	2	0	0	0	0.5	0.341565	0.203111	0.044
23	epinephrine	0	2	0	1	0	0	0	0.5	0.341565	0.203111	0.046
24	IFNG	1	1	1	1	1	1	2	1.16667	0.166667	0.363217	0.048
25	TRH	1	1	1	1	1	1	2	1.16667	0.166667	0.363217	0.05
*	GABA	2	2	2	2	2	2	2	2	0	NA	NA
*	IL6	0	1	1	1	1	1	1	1	0	NA	NA
*	MAOA	2	2	2	2	2	2	2	2	0	NA	NA
*	CRH	1	2	2	2	2	2	2	2	0	NA	NA*

## Sheet: Suppl Table S5
Supplementary Table S5. Predicted expression of neurological and behavioral markers at current, preceding and subsequent time steps
Subject	Time Step	acetylcholine	ACTH	anger	anxiety	apathy	BDNF	cortisol	CRH	depression	disinhibition	dopamine	dynorphins	epinephrine	executive function	GABA	GDNF	glutamate	IFNG	IGF1	IL10	IL1B	IL6	LEP	MAOA	melatonin	NF1	NGF	norepinephrine	NPY	NRG1	panic	post-traumatic stress disorder	pregnenolone	serotonin	substance P	suicidal ideation	TNF	TRH
Tr1(4)	Previous (t=-1)	0	1	2	2	1	0	0	1	2	2	1	0	2	3	2	1	0	2	0	2	2	2	1	2	0	2	0	2	2	2	0	2	2	0	1	0	2	0
	Current (t=0)	1	0	1	1	0	1	1	2	1	1	0	1	2	3	2	0	1	1	1	2	2	1	2	2	1	1	1	2	1	2	0	1	1	1	0	0	1	1
	Next (t=+1)	2	0	0	0	1	1	2	1	0	0	0	0	1	3	2	0	0	1	0	2	1	0	1	2	2	2	2	1	0	1	0	0	1	0	1	1	0	0
Tr2(9)	Previous (t=-1)	1	1	3	3	3	0	0	1	2	3	0	1	0	0	1	1	1	0	2	1	2	0	0	2	1	2	0	0	2	1	2	3	1	0	0	0	2	2
	Current (t=0)	2	0	2	2	2	0	1	2	1	2	0	0	0	1	2	0	0	1	1	2	2	1	0	2	2	1	1	1	1	1	1	2	2	0	1	0	1	1
	Next (t=+1)	2	0	1	1	1	1	2	1	0	1	0	0	0	2	2	0	1	1	2	2	2	0	0	2	1	1	2	2	0	1	0	1	2	0	1	0	0	2
Tr3(11)	Previous (t=-1)	2	2	3	3	2	0	1	2	3	3	2	1	1	0	1	1	2	1	2	2	0	2	0	2	0	1	0	1	2	1	3	3	2	0	0	1	2	2
	Current (t=0)	2	1	2	2	3	0	2	2	2	2	1	2	1	1	2	0	2	1	1	2	1	1	1	2	1	1	1	2	1	2	2	2	2	0	1	0	1	1
	Next (t=+1)	2	0	1	1	3	1	2	2	1	1	0	1	0	2	2	0	1	1	2	2	2	0	2	2	0	1	2	2	0	1	1	1	1	0	1	0	0	2
Tr4(13)	Previous (t=-1)	1	2	3	3	3	0	0	2	3	3	0	0	0	1	2	0	0	0	0	1	1	0	0	2	0	1	0	1	0	1	3	3	0	1	1	1	2	0
	Current (t=0)	1	1	2	2	2	0	1	2	2	2	0	0	0	2	2	0	1	1	1	1	2	1	0	2	0	0	1	2	0	0	2	2	1	0	0	0	1	1
	Next (t=+1)	2	0	1	1	3	0	2	1	1	1	0	0	0	3	2	0	1	1	0	0	2	0	0	2	1	1	2	1	0	1	1	1	2	0	1	0	0	0
Tr5(15)	Previous (t=-1)	2	0	3	3	2	0	1	2	3	2	0	0	0	0	1	1	2	0	0	0	2	1	1	2	0	0	1	0	0	2	0	3	1	1	0	1	0	2
	Current (t=0)	2	0	2	2	2	0	2	2	2	1	0	0	0	1	2	1	1	1	0	1	2	1	0	2	1	0	0	1	0	1	0	2	0	1	1	0	0	1
	Next (t=+1)	1	0	1	1	3	1	2	1	1	0	0	0	0	2	2	0	1	1	1	2	2	1	0	2	0	1	1	2	0	1	0	1	1	0	1	0	0	2
Tr6(20)	Previous (t=-1)	0	2	3	3	0	1	2	1	3	2	2	1	0	0	1	0	1	1	0	2	0	0	1	2	0	1	0	0	2	0	2	3	0	2	1	0	0	1
	Current (t=0)	1	1	2	2	1	0	2	2	2	1	1	0	0	1	2	0	0	2	0	2	1	1	2	2	0	1	1	1	1	1	1	2	1	1	0	0	0	2
	Next (t=+1)	2	0	1	1	0	1	2	2	1	0	0	0	0	2	2	0	1	1	0	1	2	0	1	2	1	2	2	1	0	1	0	1	1	0	0	0	0	1
	Avg. Step Forward	0.333333	-0.5	-1	-1	0.166667	0.666667	0.5	-0.666667	-1	-1	-0.333333	-0.333333	-0.333333	0.833333	0	-0.166667	0	-0.166667	0.166667	-0.166667	0.166667	-0.833333	-0.166667	0	0	0.666667	1	0	-0.666667	-0.166667	-0.666667	-1	0.166667	-0.5	0.333333	0.166667	-0.666667	0
		acetylcholine	ACTH	anger	anxiety	apathy	BDNF	cortisol	CRH	depression	disinhibition	dopamine	dynorphins	epinephrine	executive function	GABA	GDNF	glutamate	IFNG	IGF1	IL10	IL1B	IL6	LEP	MAOA	melatonin	NF1	NGF	norepinephrine	NPY	NRG1	panic	post-traumatic stress disorder	pregnenolone	serotonin	substance P	suicidal ideation	TNF	TRH
	Direction Forward (>0.5 at t =+1)	0	0	-1	-1	0	1	0	-1	-1	-1	0	0	0	1	0	0	0	0	0	0	0	-1	0	0	0	1	1	0	-1	0	-1	-1	0	0	0	0	-1	0

## Sheet: Suppl Table S6
Supplementary Table S6. Focused text-mining of potential exposures aligned with predicted dysregulation of neurological markers
Marker	Predicetd dysregulation	Potential exposure	References	DOI
BDNF	downregulated	Rats were exposed to EMPs once a day for 7 consecutive days.	Zhang et al., 2019	10.1097/WNR.0000000000001242
		Pulsed electromagnetic field (PEMF) exposure increased BDNF expression in dorsal root ganglion neurons (DRGNs)	Li et al., 2014	10.1016/j.neuint.2014.06.004
GDNF	downregulated	(Downregulation under ionizing radiation of dorsal root ganglia (DRG))	Bakst et al., 2012	10.1371/journal.pone.0039925
glutamate	downregulated	Dendritic spines in the CA1 and DG of hippocampal neurons following RF-EMF exposure	Kim et al., 2021	10.3390/ijms22105340
IGF1	downregulated	(Upregulated under ionizing radiation)	Crisswell et al., 2005	10.1074/jbc.M412569200
IL10	upregulated	Microglia exposure to EMP of 400 kV/m and 1 hertz for 200 pulses.	Zhang et al., 2019
		Microglia exposure to EMF	He al., 2019	10.3389/fncel.2019.00591
		Microglia, neuron, astrocyte exposure to EMF (Review)	Moya Gomez et al., 2021	10.3389/fmolb.2021.742596
		Rats were exposed to EMPs once a day for 7 consecutive days	Zhang et al., 2019	10.1097/WNR.0000000000001242
IL1B	upregulated	Microglia exposure to EMP of 400 kV/m and 1 hertz for 200 pulses.	Zhang et al., 2019
		Olfactory bulb in middle-aged rat 900 MHz RF electromagnetic fields exposure	Lu et al., 2014	10.1371/journal.pone.0108318
NGF	upregulated	Pulsed electromagnetic fields (PEMF) in N=25 diabetic peripheral neuropathy (DPN)	Weintraub et al., 2009	10.1016/j.apmr.2009.01.019
norepinephrine	upregulated	High-level radiofrequency EMR exposure (TWAmean= 3.10 microW/ cm2) in broadcasting station operators	Vangelova and Israel, 2005
